# Supplementary material for: Folding of a bacterial integral outer membrane protein is initiated in the periplasm
Source: Nat Commun. 2017 Nov 3;8:1309. doi: 10.1038/s41467-017-01246-4 (PMC5670179; doi:10.1038/s41467-017-01246-4)
Supplement: Supplementary file 4 — Supplementary Dataset 1 [file 41467_2017_1246_MOESM4_ESM.xlsx]

## Sheet: peptideAbbreviated.txt
Ratio H/L	Length	Mass	PEP	Score	Intensity	MS/MS Count	Sequence	Proteins	Gene names	Protein names
#!{Type}E	N	N	N	N	N	N	T	T	T	T
5.4502	21	2054.95	0	396.16	250320000	131	ADGSIDYSNITLGGGNSGTTR	HBPROTEINXXX
0.072341	17	1656.79	0	366.94	9701800	10	SGGGFSSGSAGIINYQR	CON__P04264
0.14409	39	3311.3	1.3261e-262	332.76	25916000	2	GSYGSGGSSYGSGGGSYGSGGGGGGHGSYGSGSSSGGYR	CON__P04264
0.11027	19	1706.76	0	315.21	27015000	32	GSLGGGFSSGGFSGGSFSR	CON__P13645
1.2217	11	1248.54	5.3391e-113	298.97	56245000	66	YADVGSFDYGR	P02931;W9ADK8	ompF	Outer membrane protein F
0.14364	31	2382.94	5.8274e-153	283.84	133960000	2	GGGGGGYGSGGSSYGSGGGSYGSGGGGGGGR	CON__P04264
0.724	17	1778.76	1.3803e-180	243.99	322320000	11	GMGESNPVTGNTCDNVK	W8ZQE5;P0A910	ompA	Outer membrane protein A
2.0791	12	1438.68	3.4884e-13	240.85	21360000	21	YVDVGATYYFNK	P06996;W8ZLC6;W1FSW5;D2TSC9;P21420	ompC;nmpC	Outer membrane protein C;Putative outer membrane porin protein NmpC
1.1918	11	1289.57	2.4599e-132	218.75	469660000	74	FQDVGSFDYGR	P06996;W8ZLC6	ompC	Outer membrane protein C
0.68949	20	2210.1	9.2105e-142	216.35	177560000	46	LGEHNIDVLEGNEQFINAAK	CON__P00761
0.23907	32	2704.15	9.2103e-132	214.61	3353100	10	GGGGSFGYSYGGGSGGGFSASSLGGGFGGGSR	CON__P35527
1.6943	12	1279.64	7.1821e-95	210.95	22013000	41	DGSVVVLGYTDR	W8ZQE5;P0A910	ompA	Outer membrane protein A
0.17381	9	1059.56	2.3812e-59	210.6	15523000	7	TLLDIDNTR	CON__P35527
0.0987	29	3263.51	1.2597e-135	198.99	8027700	9	DIENQYETQITQIEHEVSSSGQEVQSSAK	CON__P35527
1.7055	13	1368.7	2.1047e-93	196.15	15053000	22	TNLQEAQPLGNGK	P02931	ompF	Outer membrane protein F
0.82808	14	1653.83	1.0499e-97	194.98	85800000	28	LGYPITDDLDIYTR	W8ZQE5;P0A910;D2TS87	ompA	Outer membrane protein A
0.27516	12	1382.68	4.4319e-91	192.15	2831200	11	SLNNQFASFIDK	CON__P04264
0.12206	21	2086.96	2.3249e-102	186.62	1132000	5	GQTGGDVNVEMDAAPGVDLSR	CON__P08779;CON__Q9Z2K1;CON__Q3ZAW8
1.4366	11	1347.68	1.1986e-62	180.97	154540000	77	INLLDDNQFTR	P06996;W1FSW5	ompC	Outer membrane protein C
5.334	20	2090.04	2.6122e-92	178.06	559380000	48	ISNVSAGVNNNDAVNYAQLK	HBPROTEINXXX;W8ZQL2
0.11153	14	1261.59	2.1357e-49	177.42	30383000	4	SLLEGEGSSGGGGR	CON__P13645
0.36066	17	1761.7	8.1911e-80	173.83	24961000	3	GNGENSYGGNGDMTYAR	P02931	ompF	Outer membrane protein F
0.33832	15	1715.84	1.2572e-63	173.03	639930	1	QISNLQQSISDAEQR	CON__P04264
2.5016	9	1082.54	3.3546e-59	171.73	53156000	19	SDVLFNFNK	P0A910;D2TS87	ompA	Outer membrane protein A
0.2996	12	1474.78	3.8079e-60	170	19110000	7	FLEQQNQVLQTK	CON__P35908;CON__P04264;CON__Q6IFZ6;CON__Q7Z794
0.12039	21	2084.98	5.9132e-85	169.84	3493600	4	GQVGGDVNVEMDAAPGVDLSR	CON__P02533;CON__Q6IFX2
0.097679	17	1438.71	6.3684e-66	161.24	4435500	1	GLGVGFGSGGGSSSSVK	CON__P13647
1.2377	23	2231.16	1.5086e-71	161.04	118240000	60	FGQGEAAPVVAPAPAPAPEVQTK	W8ZQE5;P0A910	ompA	Outer membrane protein A
0.16932	10	1178.59	1.9206e-36	160.77	19639000	9	YEELQITAGR	CON__P04264
1.3097	11	1213.61	1.109e-19	158.05	8862800	20	AALIDCLAPDR	W8ZQE5;P0A910;D2TS87	ompA	Outer membrane protein A
0.38768	12	1380.64	1.1576e-27	155.86	24448000	8	ALEESNYELEGK	CON__P13645;CON__P02535-1
0.14497	11	1110.57	1.8605e-36	147.91	24201000	4	ISISTSGGSFR	CON__P13647
0.67886	8	841.502	1.7432e-05	147.34	5471900	17	VATVSLPR	CON__P00761
0.15545	22	2349.08	2.4697e-55	145.02	6295400	3	LLEGEDAHLSSQQASGQSYSSR	CON__P08779
0.10926	9	1015.53	3.7147e-18	143.96	12632000	5	QLDSIVGER	CON__P13647;CON__P02538;CON__P48668;CON__P04259
0.16975	23	1740.74	3.1833e-46	143.47	534720	3	GGSGGGGSISGGGYGSGGGSGGR	CON__P35908
0.34238	9	1036.52	4.1671e-18	143.04	11199000	7	YLDGLTAER	CON__P35908
0.18088	12	1300.65	9.2968e-36	139.46	2556500	5	ALEEANADLEVK	CON__P02533;CON__Q6IFX2;CON__P08779;CON__ENSEMBL:ENSP00000377550;CON__P13646-1
NaN	17	1762.69	3.1624e-58	138.44	0	3	GNGEDSYGGNGDMTYAR	W9ADK8
0.44186	22	1837.91	1.4201e-45	137.61	1658800	18	SISISVAGGGGGFGAAGGFGGR	CON__P35908
1.8396	9	1066.48	5.2198e-26	136.57	62286000	13	GYDDEDILK	P06996	ompC	Outer membrane protein C
1.0707	9	1020.54	1.0361e-35	135.71	51144000	74	AVGLHYFSK	P02931;D2TS66;W9ADK8	ompF	Outer membrane protein F
0.048613	16	1836.96	1.9281e-40	134.81	3719600	9	HGVQELEIELQSQLSK	CON__P35527
0.29433	14	1253.6	1.7765e-39	134.68	40174000	7	GFSSGSAVVSGGSR	CON__P35908;CON__Q3TTY5
1.2812	13	1408.66	4.756e-43	134.68	102820000	45	IGSDAYNQGLSER	P0A910	ompA	Outer membrane protein A
0.10017	10	1025.51	3.1177e-26	134.57	7207900	3	SGFSSISVSR	CON__P48668;CON__P04259
0.96442	8	857.461	2.2768e-26	134.48	16669000	20	NATPITNK	P02931;W9ADK8	ompF	Outer membrane protein F
0.16857	11	1200.61	7.4759e-19	132.03	6685600	1	QSVEADINGLR	CON__P13645;CON__P02535-1;CON__P08730-1;CON__Q2M2I5;CON__ENSEMBL:ENSP00000377550;CON__P13646-1
0.85547	11	1221.66	2.298e-38	130.1	114760000	12	AQSVVDYLISK	W8ZQE5;P0A910;D2TS87	ompA	Outer membrane protein A
0.094451	9	937.487	2.466e-18	129.85	10679000	6	SLYNLGGSK	CON__P13647
0.17504	9	1092.52	0.00052097	128.27	11047000	1	AQYEEIANR	CON__P13647
0.10273	9	873.492	0.0050172	125.75	152490000	9	SLVNLGGSK	CON__P04264
1.0306	9	930.492	2.2322e-12	124.92	45288000	50	VGSLGWANK	P06996;W8ZLC6	ompC	Outer membrane protein C
1.7923	9	1002.51	3.3367e-18	123.86	40137000	18	AEQWATGLK	P02931;D2TS66;W9ADK8;W1FTZ0	ompF	Outer membrane protein F
0.15709	10	1202.63	3.7662e-19	123.79	2299200	9	WTLLQEQGTK	CON__P13647;CON__P02538;CON__P48668;CON__P04259
0.10621	8	831.481	3.1524e-05	122.79	854620	14	SISISVAR	CON__P04264
2.1356	18	2131.97	6.201e-31	122.14	4834200	11	NMSTYVDYIINQIDSDNK	P02931;D2TS66;W9ADK8	ompF	Outer membrane protein F
0.25875	9	1108.48	3.0304e-26	119.68	1772700	11	DAEAWFNEK	CON__P13645;CON__Q7Z3Z0;CON__Q148H6;CON__Q7Z3Y7
2.0624	25	2600.29	8.6014e-47	119.45	24616000	12	NHDTGVSPVFAGGVEYAITPEIATR	P0A910	ompA	Outer membrane protein A
0.55577	32	3553.57	1.9633e-39	117.21	2765100	1	NYGVVYDALGYTDMLPEFGGDTAYSDDFFVGR	P02931;W9ADK8	ompF	Outer membrane protein F
0.58996	20	2282.17	4.0576e-33	115.88	52289000	13	IITHPNFNGNTLDNDIMLIK	CON__P00761
0.37258	10	1192.61	3.2442e-18	115.57	7711400	4	YEELQVTVGR	CON__P35908
0.16828	12	1301.71	3.8037e-20	113.99	61506000	6	SLDLDSIIAEVK	CON__P04264
0.23621	9	1106.54	1.5678e-12	113.62	35740000	2	AQYEEIAQR	CON__P35908;CON__P19013;CON__P02538;CON__P48668;CON__P04259
0.91329	15	1654.75	1.0572e-27	112.96	6938900	1	FAEADAHYHSAPPSR	W8ZG61;P07117;W1FYF1	putP	Sodium/proline symporter
0.1249	11	1264.63	1.431e-19	111.79	8939100	5	TNAENEFVTIK	CON__P04264
0.38712	9	1034.52	1.7575e-07	111.61	3887900	3	AAFDQWVAK	P0ABJ1;W8ZNQ1	cyoA	Cytochrome bo(3) ubiquinol oxidase subunit 2
0.89404	9	1054.47	6.2407e-12	109.66	51032000	23	DNTWYTGAK	W8ZQE5;P0A910;D2TS87	ompA	Outer membrane protein A
0.15923	11	1364.63	2.4965e-12	107.09	7457700	1	SQYEQLAEQNR	CON__P13645
0.91666	15	1400.73	7.1394e-20	104.95	2010500	13	GASQNIIPSSTGAAK	W8ZIP9;P0A9B2;W1FZS1	gapA	Glyceraldehyde-3-phosphate dehydrogenase A;Glyceraldehyde-3-phosphate dehydrogenase
0.37805	8	972.524	0.00046202	104.44	7911900	2	IEISELNR	CON__P35908;CON__P04264
0.090498	14	1409.72	2.2936e-19	104.17	611510	1	SFSTASAITPSVSR	CON__P13647
0.12743	9	1120.58	2.7113e-12	103.26	1318200	9	QEYEQLIAK	CON__P35527
0.25144	9	998.438	8.1126e-05	103.01	56731000	4	DVDGAYMTK	CON__P04264
0.11013	21	2113.01	3.1326e-24	99.407	744410	3	GQVGGEINVEMDAAPGVDLSR	CON__Q04695;CON__Q9QWL7
0.94637	7	704.422	1.9423e-06	98.03	6640700	18	VAFAGLK	P06996;W8ZLC6;W1FSW5	ompC	Outer membrane protein C
0.15181	22	2308.06	2.3065e-24	96.848	3122700	7	LLEGEDAHLSSSQFSSGSQSSR	CON__P02533;CON__Q61782
0.11699	12	1344.68	1.2564e-07	95.417	1206400	1	ALEEANTELEVK	CON__Q04695;CON__Q9QWL7
1.0008	10	1085.51	1.1246e-12	94.692	1616300000	89	FTNTSGFANK	P02931;W9ADK8	ompF	Outer membrane protein F
0.14651	9	1028.59	0.0019824	93.649	6759600	2	VLDELTLAR	CON__Q04695;CON__Q9QWL7;CON__P08727;CON__P19001;CON__A2A4G1;CON__P02533;CON__Q6IFX2;CON__P08779
0.086144	11	1221.62	4.8672e-12	93.623	839190	4	TAAENEFVTLK	CON__P02538;CON__P12035;CON__P48668;CON__P04259
7.8011	16	1782.88	3.9485e-15	91.812	855050	3	IVVIYTTGSQATMDER	W8ZTI5
1.1554	18	1763.78	6.3021e-16	89.468	2165900	9	NGNPSGEGFTSGVTNNGR	P06996	ompC	Outer membrane protein C
0.097474	13	1360.68	5.7577e-13	89.231	2238800	2	EVATNSELVQSGK	CON__Q04695;CON__Q9QWL7;CON__P02533
1.3814	11	1183.69	4.5392e-12	88.596	1465700	3	LLQLSQGQAVK	W9ABS6;P03023	lacI	Lactose operon repressor
1.48	12	1143.64	5.2692e-12	88.155	1024100	4	GMVLTGGGALLR	W1FWW1;D2TND1;W9AKS1;P0A9X4	mreB	Rod shape-determining protein MreB
1.2226	11	1321.64	9.0946e-12	86.463	493540	4	MLSAFQLENNR	W1FX31;D2TV16;P0ABI4	corA	Magnesium transport protein CorA
0.57494	12	1328.63	3.3899e-12	85.554	2074200	22	NVQDAIADAEQR	CON__P35908
0.54111	25	2457.19	1.2651e-21	85.376	401010	2	MSGDLSSNVTVSVTSSTISSNVASK	CON__P35908
1.1995	11	934.524	0.0001511	85.355	5365200	2	AAPAPAAAAPK	W8ZIS2;P69797	manX	PTS system mannose-specific EIIAB component;Mannose-specific phosphotransferase enzyme IIA component;Mannose-specific phosphotransferase enzyme IIB component
0.35201	9	1073.51	1.6863e-05	83.869	2346300	2	QFSSSYLSR	CON__P35527
15.425	12	1337.65	2.6545e-13	83.204	353120	1	TGVSNTLENEFK	W8ZMD1;P0AEU7	skp	Chaperone protein Skp
2.7762	11	1083.63	5.6156e-06	83.182	651760	1	ALAAALGQIEK	W8ZMK2;D2TLF9;W1FYD5;P0A7G6	recA	Protein RecA
0.14556	11	1281.63	4.6312e-08	81.92	1121600	2	TTAENEFVMLK	CON__P13647
0.28186	16	1789.88	4.0171e-15	81.656	446440	3	SYELPDGQVITIGNER	P07830
1.0351	10	1198.49	1.1959e-08	81.017	1766600	10	DVDGDQTYMR	P06996	ompC	Outer membrane protein C
0.49488	11	1184.68	1.5884e-07	78.342	720280	1	GLSTESILIPR	P31025	LCN1	Lipocalin-1
0.051225	9	880.465	0.0023611	76.943	18845000	9	SLYGLGGSK	CON__P02538;CON__P48668;CON__P04259
2.1501	14	1439.74	4.1183e-09	76.073	1047000	2	GASGYLPEHTLPAK	W8ZUP4;P09394;W1FSL9;D2TGZ0	glpQ	Glycerophosphoryl diester phosphodiesterase
0.81648	18	1632.86	7.7152e-11	75.911	2280200	3	ESAPAAAAPAAQPALAAR	W9ACQ3;P0AFG6	sucB	Dihydrolipoyllysine-residue succinyltransferase component of 2-oxoglutarate dehydrogenase complex
0.37535	11	1160.61	0.00018203	75.819	2048700	4	ELTALAPSTMK	P07830
0.68849	10	975.441	3.2967e-05	75.387	5736700	2	AGFAGDDAPR	P07830
0.82596	11	960.539	1.7253e-07	74.841	2296700	3	VGLFGGAGVGK	W8ZQ80;D2THA6;W1G5T3;P0ABB4	atpD	ATP synthase subunit beta
0.13497	23	2350.98	4.3619e-17	74.819	1022000	1	QSSYGQHGSGSSQSSGYGQYGSR	CON__Q5D862
0.10668	23	1790.72	0.0026577	73.672	141560	3	GGSGGSYGGGGSGGGYGGGSGSR	CON__P35527
0.1008	16	1891.94	2.0942e-10	73.279	1079100	6	TMQNLEIELQSQLSMK	CON__P02533
0.18457	27	2871.39	1.3068e-18	73.099	27389000	23	NVSTGDVNVEMNAAPGVDLTQLLNNMR	CON__P13645
0.26003	9	1040.55	0.0014962	71.614	14789000	12	VDPEIQNVK	CON__P35908;CON__Q3TTY5
0.14497	11	1219.59	2.3589e-05	70.089	861140	1	ASLENSLEETK	CON__P02533;CON__P08779;CON__Q9Z2K1;CON__Q3ZAW8
1.1594	9	930.539	9.0045e-05	70.028	3278400	5	AEITASLVK	W8ZDD4;W1FSG7;D2TI57;P0A6P1	tsf	Elongation factor Ts
0.23031	12	1328.72	6.0172e-05	69.92	13461000	4	NLDLDSIIAEVK	CON__P35908;CON__Q5XKE5;CON__P13647;CON__P02538;CON__O95678;CON__Q8VED5;CON__P48668;CON__P04259
1.0453	15	1565.71	1.142e-06	69.258	2146200	8	TDAQNTAAYIGNGDR	P06996	ompC	Outer membrane protein C
1.2509	9	945.528	4.9642e-05	68.016	1716000	3	SGFLIPNAK	W8ZE21;P31554;W1FT65;D2TGF9	lptD	LPS-assembly protein LptD
0.45082	14	1525.74	8.1996e-06	67.326	2929500	3	LGSQIYAMAGMQTR	P0ABJ1;W8ZNQ1;W1FUT9;D2TL26	cyoA	Cytochrome bo(3) ubiquinol oxidase subunit 2
0.063551	12	1319.56	2.3058e-08	66.989	2859400	2	FSNSSSSNEFSK	CON__Q5D862
1.6965	13	1533.79	3.1808e-06	66.989	412430	2	VMLLFTNPTDVER	W8ZIS2;P69797;W1G2K2;D2TM33	manX	PTS system mannose-specific EIIAB component;Mannose-specific phosphotransferase enzyme IIA component;Mannose-specific phosphotransferase enzyme IIB component
0.070566	14	1337.66	1.3601e-05	66.215	6511300	4	APSTYGGGLSVSSR	CON__P08779
3.0556	12	1338.66	3.6223e-08	65.179	402140	1	ALFATGNFEDVR	W1FW37;D2TI64;W8ZMW4;P0A940	bamA	Outer membrane protein assembly factor BamA
2.9695	11	1379.73	1.9479e-05	65.056	540370	5	QIFMQYVLPNK	W1FR29;W8ZTZ4;P08194;D2TGZ1	glpT	Glycerol-3-phosphate transporter
0.072093	10	1211.55	4.6346e-05	62.466	1185000	1	AEAESWYQTK	CON__P02538;CON__O95678;CON__Q8VED5;CON__P48668;CON__P04259
2.1298	11	1160.62	0.0016119	62.466	331190	1	AGIALNDNFVK	W8ZIP9;P0A9B2;W1FZS1;D2TUI4;Q9ESV6	gapA;Gapdhs	Glyceraldehyde-3-phosphate dehydrogenase A;Glyceraldehyde-3-phosphate dehydrogenase;Glyceraldehyde-3-phosphate dehydrogenase, testis-specific
0.066868	10	1164.58	0.00017351	62.466	3381300	2	YEELQVTAGR	CON__P02538;CON__O95678;CON__P48668;CON__P04259
1.0138	18	1801.93	3.9119e-07	61.477	1564700	7	GDLGFALSGISIAYGFSK	W1FR29;W8ZTZ4;P08194;D2TGZ1	glpT	Glycerol-3-phosphate transporter
0.84465	13	1359.72	5.3594e-05	61.11	310970	6	MLFGLAQEGVAPK	W1FZ87;D2TN39;W9ANX5;P0AAE0	cycA	D-serine/D-alanine/glycine transporter
3.089	12	1338.75	4.766e-05	59.198	126050	2	SDIALIQIQNPK	W8ZMB7;P0C0V0	degP	Periplasmic serine endoprotease DegP
0.080317	9	983.492	0.0017762	59.067	4444400	1	QFTSSSSIK	CON__Q04695;CON__Q9QWL7
0.19662	20	2232.09	5.5197e-08	58.848	1031000	2	NTDFFGLVDGLNFAVQYQGK	P06996;W8ZLC6	ompC	Outer membrane protein C
0.37675	9	1030.59	0.00040496	58.699	2547300	5	VLDELTLTK	CON__P13645
0.91097	12	1296.62	9.0783e-05	58.32	450960	3	METTQTSTIASK	W8ZW21;P0AAD6	sdaC	Serine transporter
0.38512	14	1555.66	1.598e-05	58.079	12712000	3	QSPNTMSDMAAFEK	P0ABJ1	cyoA	Cytochrome bo(3) ubiquinol oxidase subunit 2
1.4566	8	922.476	0.00094862	57.59	4153400	1	AATYEQIK	W8ZIP9;P0A9B2	gapA	Glyceraldehyde-3-phosphate dehydrogenase A
1.9113	16	1841.91	4.9774e-06	55.011	1353500	5	NFALAMPYLVEQGFSR	W1FR29;W8ZTZ4;P08194;D2TGZ1	glpT	Glycerol-3-phosphate transporter
0.8937	9	993.495	0.00058925	54.982	4643000	10	EGFNGMVIK	W8ZW21;P0AAD6;W1FQC6;D2TIL5	sdaC	Serine transporter
1.4138	13	1282.74	6.7355e-05	54.343	983850	8	VAVGAALLSMPVR	W1FW37;D2TI64;W8ZMW4;P0A940	bamA	Outer membrane protein assembly factor BamA
0.2628	17	1995.96	1.9303e-06	54.281	209610	1	ELTTEIDNNIEQISSYK	CON__P13645
0.20846	10	1124.54	0.00045877	54.259	22680000	1	AEAESLYQSK	CON__P04264
2.6033	15	1648.75	1.4277e-05	53.3	610520	3	TGDTVNDEDISNTIR	W1FW37;D2TI64;W8ZMW4;P0A940	bamA	Outer membrane protein assembly factor BamA
2.4082	17	2103.03	1.5365e-06	52.862	339530	2	FIQSTLHLDIPEDYQER	W8ZMY7;P30750	metN	Methionine import ATP-binding protein MetN
1.0391	11	972.535	0.0052678	52.247	3661300	2	ATVLATGGAGR	W1FPY6;D2TPC8;W8ZNU7;P0AC41	sdhA	Succinate dehydrogenase flavoprotein subunit
0.98767	9	914.519	0.0046762	51.445	423050000	3	AQGVQLTAK	W8ZQE5;P0A910;D2TS87	ompA	Outer membrane protein A
1.0134	10	1047.53	0.0034778	51.445	4077300	2	GFQSNTIGPK	W1FW37;D2TI64;W8ZMW4;P0A940	bamA	Outer membrane protein assembly factor BamA
0.098969	9	1032.51	0.0040177	51.276	135510000	8	TLLEGEESR	CON__P04264
5.6724	18	2055.94	0.00021024	51.03	38589000	23	TGDLGCYWPDGTIEFLGR	W9AGZ1
0.44851	15	1624.79	0.0011303	50.806	160900	1	GLSSNYGLGTQEMLR	W8ZE21;P31554	lptD	LPS-assembly protein LptD
1.1566	16	1656.83	0.00038015	49.343	567350	0	ALGPEPMAAAYVQPSR	W8ZPM1
0.053364	10	1011.5	0.0021176	49.3	16964000	5	SGFSSVSVSR	CON__P02538
3.5543	11	1141.67	0.0040811	48.568	230910	1	QIAEIGASLIK	W8ZTI5
0.31806	12	1477.8	0.00013264	47.712	270020	1	VQISQLHQEIQR	CON__Q8N1N4-2;CON__Q7RTT2
1.0545	9	1067.5	0.0017357	47.603	4134400	3	DVDNAYMIK	CON__P35908
0.18566	8	1065.49	0.0010505	47.574	6027200	1	FEMEQNLR	CON__P35527
0.042043	11	1216.61	0.0014112	47.302	2935600	3	FVSTTYSGVTR	CON__P04264
0.2687	16	1992.97	6.1113e-05	46.873	2483700	2	THNLEPYFESFINNLR	CON__P04264
0.15316	7	896.406	0.00061865	46.426	15310000	9	MTLDDFR	CON__P35527
1.6105	9	1010.49	0.014805	46.001	62694000	3	FIMGSVSDR	W1FR29;W8ZTZ4;P08194;D2TGZ1	glpT	Glycerol-3-phosphate transporter
0.14886	10	1193.57	0.014307	45.661	4192600	1	YEELQQTAGR	CON__P13647
1.0857	11	1244.64	0.0045237	45.653	3583400	10	LPAAEIDPTYR	W1FR29;W8ZTZ4;P08194	glpT	Glycerol-3-phosphate transporter
1.9904	15	1550.88	0.0012318	45.614	276700	2	GQGIVLNEPSVVAIR	W1FWW1;D2TND1;W9AKS1;P0A9X4	mreB	Rod shape-determining protein MreB
1.2643	8	881.533	0.017607	45.081	359220	1	ILEVPVGR	W1G3Z8;W8ZZ95;D2THA4;P0ABB0	atpA	ATP synthase subunit alpha
0.14218	11	1156.58	0.0035524	44.847	821290	1	QGVDADINGLR	CON__P35527
0.73733	18	1904.94	0.00019707	44.831	894820	2	NIAIEHSGYSVFAGVGER	W8ZQ80;D2THA6;W1G5T3;P0ABB4	atpD	ATP synthase subunit beta
1.4443	13	1425.75	0.0018716	44.511	2441200	4	LVDIEQVSSTHAK	W1G5Y9;W8ZX46;D2TN92;P0A7Z4	rpoA	DNA-directed RNA polymerase subunit alpha
0.34354	11	1262.69	0.019586	43.68	1254200	1	LALDVEIATYR	CON__P35908;CON__Q5XKE5;CON__REFSEQ:XP_932229;CON__P07744;CON__Q01546;CON__P13647;CON__P02538;CON__O95678;CON__P12035;CON__P48668;CON__P04259
0.14276	10	1299.52	0.0020206	43.477	12731000	2	NMQDMVEDYR	CON__P04264
1.4275	13	1578.77	0.0017558	43.03	569670	3	IFDYLVSSDVEHR	P37749	wbbI	Beta-1,6-galactofuranosyltransferase WbbI
0.96726	9	1085.48	0.0041438	42.599	5693100	4	DASQESFFR	W1FV89	aaeA	p-hydroxybenzoic acid efflux pump subunit AaeA
0.13281	9	1064.49	0.0020262	42.336	254630	2	STMQELNSR	CON__P35527
1.3209	15	1472.82	0.0017287	42.314	330240	1	TAVGQTIQIGSGITK	W8ZE64;W1FSQ3;D2TGN2;P0A9A6	ftsZ	Cell division protein FtsZ
0.94254	8	884.414	0.0087789	41.448	18040000	3	GNGFATYR	P06996;W8ZLC6;W1FSW5;D2TSC9	ompC	Outer membrane protein C
0.89952	13	1253.71	0.0036632	41.242	57260000	5	AGASPALAVQLTR	Q8K203-2;Q8K203	Neil3	Endonuclease 8-like 3
0.74949	10	1170.62	0.022367	40.994	27168000	2	GPQFLHIMTK	W8ZE70;D2TL07;P77488	dxs	1-deoxy-D-xylulose-5-phosphate synthase
2.3391	25	2601.27	7.0207e-05	40.533	1060300	4	DHDTGVSPVFAGGVEYAITPEIATR	W8ZQE5
1.9686	9	1119.49	0.0036961	40.496	173900000	5	NMSTYVDYK	P06996;W8ZLC6;W1FSW5;D2TSC9;D2TJB4;W1G4U3;W8ZR96;D2TK68;W1G708;D2TNV1;P77747;P76335	ompC;ompN;yedS	Outer membrane protein C;Outer membrane protein N;Putative outer membrane protein YedS
2.3312	12	1331.65	0.0059387	40.475	292290	1	LTGMVQDAQQNK	W8ZUP4;P09394	glpQ	Glycerophosphoryl diester phosphodiesterase
1.2044	7	860.479	0.03915	40.103	442790	1	SIMIEIR	W1FPY6;D2TPC8;W8ZNU7;P0AC41	sdhA	Succinate dehydrogenase flavoprotein subunit
1.714	10	1168.55	0.009505	39.625	664340	6	NFDDYILGGR	W8ZG61;P07117;D2TT32;W1FSP6	putP	Sodium/proline symporter
0.14845	16	1231.59	0.0010407	39.48	3939100	1	SGGGGGGGLGSGGSIR	CON__P35527
0.078227	16	1848.93	0.00045372	39.338	270850	4	TMQALEIELQSQLSMK	CON__Q04695;CON__Q9QWL7
2.0692	9	986.54	0.031837	38.75	1800700	0	LAGDLETLR	W1FW37;D2TI64;W8ZMW4;P0A940	bamA	Outer membrane protein assembly factor BamA
0.2319	12	1261.7	0.024998	37.968	13813000	1	YALVVGSDVLAR	W8ZQQ0;D2TTS5;P0A6R0	fabH	3-oxoacyl-[acyl-carrier-protein] synthase 3
0.1402	9	1041.58	0.025907	37.556	275790	1	VILEIDNAR	CON__ENSEMBL:ENSP00000377550;CON__P13646-1
1.029	12	1275.68	0.0044342	37.18	293880	2	SDLFNVNAGIVK	W1FV49;W8ZXL2;D2TNF1;P61889	mdh	Malate dehydrogenase
0.96332	14	1525.83	0.010033	36.292	269280	3	VLVCVPVGATQVER	W1FWW1;D2TND1;W9AKS1;P0A9X4	mreB	Rod shape-determining protein MreB
1.31	11	1262.56	0.010509	35.677	425030	3	YADLGSFDYGR	W1FTZ0
1.3012	32	3659.62	0.0011713	34.387	2040000	2	NYGVVYDVTSWTDVLPEFGGDTYGSDNFMQQR	P06996;W8ZLC6;W1FSW5	ompC	Outer membrane protein C
1.145	12	1459.79	0.017601	34.264	782810	3	VDLLNQEIEFLK	CON__P35908
4.1052	11	1144.61	0.023394	33.088	55171000	7	ATAQLQTEGVK	P31970
18.358	12	1306.68	0.0060457	32.933	205260	2	VGYIELDLNSGK	W8ZTI5
0.96131	10	1241.56	0.011697	32.254	1025200	1	TEAESWYQTK	CON__P13647
6.4679	20	2091.02	0.027087	31.41	24583000	1	LSQAQAEQLEQAYQAATGGK	P39393	yjiV	Putative uncharacterized protein YjiV
0.20249	16	1796	0.010294	31.089	972500	1	NVQALEIELQSQLALK	CON__P13645
0.80537	10	1133.61	0.02086	30.612	9810300	4	LFATDEIVAR	P76072	stfR	Side tail fiber protein homolog from lambdoid prophage Rac
2.011	9	1063.64	0.010034	30.564	2064000	15	QPDLIPLLR	W8ZQ84;W1G404;D2THA1;P68699	atpE	ATP synthase subunit c
0.032811	11	1262.69	0.023627	29.544	324820	1	LGLDIEIATYR	CON__O43790;CON__Q6NT21;CON__P78385;CON__Q14533;CON__P78386;CON__Q9NSB4;CON__Q9NSB2;CON__Q6ISB0
0.21849	9	1059.52	0.017862	28.958	1288400	1	QLLEGEESR	CON__Q6IFZ6;CON__Q7Z794
1.5218	12	1349.77	0.017366	28.903	216380	1	TDVLALPLPQQR	W8ZE58;P17443	murG	UDP-N-acetylglucosamine--N-acetylmuramyl-(pentapeptide) pyrophosphoryl-undecaprenol N-acetylglucosamine transferase
0.33178	13	1389.67	0.037123	28.549	3588600	1	QSLEASLAETEGR	CON__P13645;CON__P02535-1
0.082893	11	1182.64	0.017908	28.177	1541300	2	GGISQQPDILR	P03747
0.7872	20	2264.04	0.014122	27.924	518910	2	AGFEEPMLQNFGSSHDIMVR	W8ZF74;P0AG93	secF	Protein translocase subunit SecF
6.3932	19	2124.06	0.024148	27.714	1600500	2	LDALMAIMTTLTDTCVLSR	D2TMD9
0.31119	15	1196.54	0.019257	27.263	76595	1	GGSISGGGYGSGGGK	CON__P35908
1.8451	11	1187.63	0.034631	26.707	519530	2	ALADSLMQLAR	W9ABS6;P03023	lacI	Lactose operon repressor
0.11378	13	1234.52	0.029399	26.532	549250	1	FSSSSGYGGGSSR	CON__P35527
1.0267	15	1448.71	0.036199	26.292	421300	0	EFDAVVIGAGGAGMR	W1FPY6;D2TPC8;W8ZNU7;P0AC41	sdhA	Succinate dehydrogenase flavoprotein subunit
NaN	9	1047.53	0.036202	25.621	0	1	SIENVDMLK	W8ZG61;P07117;D2TT32	putP	Sodium/proline symporter
1.1674	11	1166.7	0.023995	24.254	483390	2	GNQLLPVSLVK	W9ABS6;P03023	lacI	Lactose operon repressor
0.73445	19	1896.96	0.035949	22.626	944280	0	MPPAEGETGGQVLGSQVLK	W8ZF74;P0AG93	secF	Protein translocase subunit SecF
4.2469	18	1953.06	0.036615	18.58	106430	1	VAPEEHPVLLTEAPLNPK	P07830
0.81168	14	1597.79	0.038132	18.413	242630	0	VTSNSVMNSFFIPR	P0ABJ1;W8ZNQ1;W1FUT9;D2TL26	cyoA	Cytochrome bo(3) ubiquinol oxidase subunit 2
1.3999	8	950.395	0.037773	17.24	9610000	0	DMMQGNQK	W1FSG6
0.76156	10	1218.57	0.028476	16.652	3088200	5	MFMFNFAVGR	W8ZEG6
1.083	8	937.494	0.04094	13.037	55101	0	LFAVEMTK	U5MYW1
1.4715	16	1779.94	0.037082	12.377	281710	2	MVVTLIHPIAMDDGLR	W1G3K5;W1G5R6;W8ZZF3;W8ZNV9;D2TMG1;P0CE48;P0CE47	tufB;tufA	Elongation factor Tu 2;Elongation factor Tu 1
NaN	11	1354.57	0.031074	10.549	0	1	CIMQDTTMEAR	D2TMF2
0.026324	12	1235.66	0.038713	9.512	450280	3	VTPYISMAGIGK	D2TPZ9
NaN	11	1174.51	0.031468	7.8657	0	2	HAPEGSTMSMK	D2TKN0
0.76371	18	2047.08	0.041196	7.2364	1898500	0	SNLEPATILLIDDHPMLR	W1G7D0
7.2957	17	2043.05	0.041064	7.1317	509470	0	MTLQIISAEEIIQFHDR	W1FQB2
NaN	12	1333.85	0.039501	7.13	3032300	2	MPVLLGIPLLLR	P69532
26.521	11	1371.65	0.04053	6.436	382410	1	IMENQNYYIGK	P00970
0.48407	15	1794.81	0.041097	4.9041	6822000	1	MQPIACQMLVSCAMR	W9AC22
20.166	7	822.453	0.041085	4.8247	356020	1	GLLPMHR	W1FU43;W8ZMV6;D2TI54;P27249	glnD	Bifunctional uridylyltransferase/uridylyl-removing enzyme;Bifunctional uridylyltransferase/uridylyl-removing enzyme;[Protein-PII] uridylyltransferase;[Protein-PII]-UMP uridylyl-removing enzyme
NaN	16	1927.99	0.040995	4.6171	88771	0	NEIMTVIVSSFFCILR	D2TKG8
3.9313	23	2500.32	0.040774	4.3049	301400	0	SACTMINVALLIILNHGFIASDK	W1FWT3
3.6856	11	1216.59	0.038658	4.1733	2703300	1	MSEIAMHVTAK	W8ZRG7
1.2882	9	1005.51	0.040421	2.9393	3194000	1	MSNLAAMLR	W8ZT65;P76298	flhA	Flagellar biosynthesis protein FlhA
1.3263	8	963.521	0.041209	2.6794	17265000	3	MLVDAFLR	U5MND3
0.87476	21	2339.1	0.040067	2.5682	150680	0	MDGLNTFYQQSLMQPAATPAR	W1G109		DNA primase
1.6884	8	888.42	0.041259	2.5337	306150	1	MTQPMPGK	W8ZZD9;P0AG00	wzzE	Lipopolysaccharide biosynthesis protein WzzE

## Sheet: Analysis
Supplementary Data 1. Peptides identified in analysis of 36-40 kD polypeptides by mass spectrometry
Ratio H/L	Length	Mass	PEP	Score	Intensity	MS/MS Count	Sequence	Protein ID	Gene name	Protein name
(=Ratio +UV/-UV)
5.4502	21	2054.95	0	396.16	250320000	131	ADGSIDYSNITLGGGNSGTTR	W8ZQL2	upaG	UpaG
1.2217	11	1248.54	5.3391e-113	298.97	56245000	66	YADVGSFDYGR	P02931;W9ADK8	ompF	Outer membrane protein F
0.724	17	1778.76	1.3803e-180	243.99	322320000	11	GMGESNPVTGNTCDNVK	W8ZQE5;P0A910	ompA	Outer membrane protein A
2.0791	12	1438.68	3.4884e-13	240.85	21360000	21	YVDVGATYYFNK	P06996;W8ZLC6;W1FSW5;D2TSC9	ompC;nmpC	Outer membrane protein C;Putative outer membrane porin protein NmpC
1.1918	11	1289.57	2.4599e-132	218.75	469660000	74	FQDVGSFDYGR	P06996;W8ZLC6	ompC	Outer membrane protein C
1.6943	12	1279.64	7.1821e-95	210.95	22013000	41	DGSVVVLGYTDR	W8ZQE5;P0A910	ompA	Outer membrane protein A
1.7055	13	1368.7	2.1047e-93	196.15	15053000	22	TNLQEAQPLGNGK	P02931	ompF	Outer membrane protein F
0.82808	14	1653.83	1.0499e-97	194.98	85800000	28	LGYPITDDLDIYTR	W8ZQE5;P0A910;D2TS87	ompA	Outer membrane protein A
1.4366	11	1347.68	1.1986e-62	180.97	154540000	77	INLLDDNQFTR	P06996;W1FSW5	ompC	Outer membrane protein C
5.334	20	2090.04	2.6122e-92	178.06	559380000	48	ISNVSAGVNNNDAVNYAQLK	W8ZQL2	upaG	UpaG
0.36066	17	1761.7	8.1911e-80	173.83	24961000	3	GNGENSYGGNGDMTYAR	P02931	ompF	Outer membrane protein F
2.5016	9	1082.54	3.3546e-59	171.73	53156000	19	SDVLFNFNK	P0A910;D2TS87	ompA	Outer membrane protein A
1.2377	23	2231.16	1.5086e-71	161.04	118240000	60	FGQGEAAPVVAPAPAPAPEVQTK	W8ZQE5;P0A910	ompA	Outer membrane protein A
1.3097	11	1213.61	1.109e-19	158.05	8862800	20	AALIDCLAPDR	W8ZQE5;P0A910;D2TS87	ompA	Outer membrane protein A
1.8396	9	1066.48	5.2198e-26	136.57	62286000	13	GYDDEDILK	P06996	ompC	Outer membrane protein C
1.0707	9	1020.54	1.0361e-35	135.71	51144000	74	AVGLHYFSK	P02931;D2TS66;W9ADK8	ompF	Outer membrane protein F
1.2812	13	1408.66	4.756e-43	134.68	102820000	45	IGSDAYNQGLSER	P0A910	ompA	Outer membrane protein A
0.96442	8	857.461	2.2768e-26	134.48	16669000	20	NATPITNK	P02931;W9ADK8	ompF	Outer membrane protein F
0.85547	11	1221.66	2.298e-38	130.1	114760000	12	AQSVVDYLISK	W8ZQE5;P0A910;D2TS87	ompA	Outer membrane protein A
1.0306	9	930.492	2.2322e-12	124.92	45288000	50	VGSLGWANK	P06996;W8ZLC6	ompC	Outer membrane protein C
1.7923	9	1002.51	3.3367e-18	123.86	40137000	18	AEQWATGLK	P02931;D2TS66;W9ADK8;W1FTZ0	ompF	Outer membrane protein F
2.1356	18	2131.97	6.201e-31	122.14	4834200	11	NMSTYVDYIINQIDSDNK	P02931;D2TS66;W9ADK8	ompF	Outer membrane protein F
2.0624	25	2600.29	8.6014e-47	119.45	24616000	12	NHDTGVSPVFAGGVEYAITPEIATR	P0A910	ompA	Outer membrane protein A
0.55577	32	3553.57	1.9633e-39	117.21	2765100	1	NYGVVYDALGYTDMLPEFGGDTAYSDDFFVGR	P02931;W9ADK8	ompF	Outer membrane protein F
0.91329	15	1654.75	1.0572e-27	112.96	6938900	1	FAEADAHYHSAPPSR	W8ZG61;P07117;W1FYF1	putP	Sodium/proline symporter
0.38712	9	1034.52	1.7575e-07	111.61	3887900	3	AAFDQWVAK	P0ABJ1;W8ZNQ1	cyoA	Cytochrome bo(3) ubiquinol oxidase subunit 2
0.89404	9	1054.47	6.2407e-12	109.66	51032000	23	DNTWYTGAK	W8ZQE5;P0A910;D2TS87	ompA	Outer membrane protein A
0.91666	15	1400.73	7.1394e-20	104.95	2010500	13	GASQNIIPSSTGAAK	W8ZIP9;P0A9B2;W1FZS1	gapA	Glyceraldehyde-3-phosphate dehydrogenase A;Glyceraldehyde-3-phosphate dehydrogenase
0.94637	7	704.422	1.9423e-06	98.03	6640700	18	VAFAGLK	P06996;W8ZLC6;W1FSW5	ompC	Outer membrane protein C
1.0008	10	1085.51	1.1246e-12	94.692	1616300000	89	FTNTSGFANK	P02931;W9ADK8	ompF	Outer membrane protein F
1.1554	18	1763.78	6.3021e-16	89.468	2165900	9	NGNPSGEGFTSGVTNNGR	P06996	ompC	Outer membrane protein C
1.3814	11	1183.69	4.5392e-12	88.596	1465700	3	LLQLSQGQAVK	W9ABS6;P03023	lacI	Lactose operon repressor
1.48	12	1143.64	5.2692e-12	88.155	1024100	4	GMVLTGGGALLR	W1FWW1;D2TND1;W9AKS1;P0A9X4	mreB	Rod shape-determining protein MreB
1.2226	11	1321.64	9.0946e-12	86.463	493540	4	MLSAFQLENNR	W1FX31;D2TV16;P0ABI4	corA	Magnesium transport protein CorA
1.1995	11	934.524	0.0001511	85.355	5365200	2	AAPAPAAAAPK	W8ZIS2;P69797	manX	PTS system mannose-specific EIIAB component;Mannose-specific phosphotransferase enzyme IIA component;Mannose-specific phosphotransferase enzyme IIB component
15.425	12	1337.65	2.6545e-13	83.204	353120	1	TGVSNTLENEFK	W8ZMD1;P0AEU7	skp	Chaperone protein Skp
2.7762	11	1083.63	5.6156e-06	83.182	651760	1	ALAAALGQIEK	W8ZMK2;D2TLF9;W1FYD5;P0A7G6	recA	Protein RecA
1.0351	10	1198.49	1.1959e-08	81.017	1766600	10	DVDGDQTYMR	P06996	ompC	Outer membrane protein C
0.49488	11	1184.68	1.5884e-07	78.342	720280	1	GLSTESILIPR	P31025	LCN1	Lipocalin-1
2.1501	14	1439.74	4.1183e-09	76.073	1047000	2	GASGYLPEHTLPAK	W8ZUP4;P09394;W1FSL9;D2TGZ0	glpQ	Glycerophosphoryl diester phosphodiesterase
0.81648	18	1632.86	7.7152e-11	75.911	2280200	3	ESAPAAAAPAAQPALAAR	W9ACQ3;P0AFG6	sucB	Dihydrolipoyllysine-residue succinyltransferase component of 2-oxoglutarate dehydrogenase complex
0.82596	11	960.539	1.7253e-07	74.841	2296700	3	VGLFGGAGVGK	W8ZQ80;D2THA6;W1G5T3;P0ABB4	atpD	ATP synthase subunit beta
1.1594	9	930.539	9.0045e-05	70.028	3278400	5	AEITASLVK	W8ZDD4;W1FSG7;D2TI57;P0A6P1	tsf	Elongation factor Ts
1.0453	15	1565.71	1.142e-06	69.258	2146200	8	TDAQNTAAYIGNGDR	P06996	ompC	Outer membrane protein C
1.2509	9	945.528	4.9642e-05	68.016	1716000	3	SGFLIPNAK	W8ZE21;P31554;W1FT65;D2TGF9	lptD	LPS-assembly protein LptD
0.45082	14	1525.74	8.1996e-06	67.326	2929500	3	LGSQIYAMAGMQTR	P0ABJ1;W8ZNQ1;W1FUT9;D2TL26	cyoA	Cytochrome bo(3) ubiquinol oxidase subunit 2
1.6965	13	1533.79	3.1808e-06	66.989	412430	2	VMLLFTNPTDVER	W8ZIS2;P69797;W1G2K2;D2TM33	manX	PTS system mannose-specific EIIAB component;Mannose-specific phosphotransferase enzyme IIA component;Mannose-specific phosphotransferase enzyme IIB component
3.0556	12	1338.66	3.6223e-08	65.179	402140	1	ALFATGNFEDVR	W1FW37;D2TI64;W8ZMW4;P0A940	bamA	Outer membrane protein assembly factor BamA
2.9695	11	1379.73	1.9479e-05	65.056	540370	5	QIFMQYVLPNK	W1FR29;W8ZTZ4;P08194;D2TGZ1	glpT	Glycerol-3-phosphate transporter
2.1298	11	1160.62	0.0016119	62.466	331190	1	AGIALNDNFVK	W8ZIP9;P0A9B2;W1FZS1;D2TUI4	gapA;Gapdhs	Glyceraldehyde-3-phosphate dehydrogenase A;Glyceraldehyde-3-phosphate dehydrogenase;Glyceraldehyde-3-phosphate dehydrogenase, testis-specific
1.0138	18	1801.93	3.9119e-07	61.477	1564700	7	GDLGFALSGISIAYGFSK	W1FR29;W8ZTZ4;P08194;D2TGZ1	glpT	Glycerol-3-phosphate transporter
0.84465	13	1359.72	5.3594e-05	61.11	310970	6	MLFGLAQEGVAPK	W1FZ87;D2TN39;W9ANX5;P0AAE0	cycA	D-serine/D-alanine/glycine transporter
3.089	12	1338.75	4.766e-05	59.198	126050	2	SDIALIQIQNPK	W8ZMB7;P0C0V0	degP	Periplasmic serine endoprotease DegP
0.19662	20	2232.09	5.5197e-08	58.848	1031000	2	NTDFFGLVDGLNFAVQYQGK	P06996;W8ZLC6	ompC	Outer membrane protein C
0.91097	12	1296.62	9.0783e-05	58.32	450960	3	METTQTSTIASK	W8ZW21;P0AAD6	sdaC	Serine transporter
0.38512	14	1555.66	1.598e-05	58.079	12712000	3	QSPNTMSDMAAFEK	P0ABJ1	cyoA	Cytochrome bo(3) ubiquinol oxidase subunit 2
1.4566	8	922.476	0.00094862	57.59	4153400	1	AATYEQIK	W8ZIP9;P0A9B2	gapA	Glyceraldehyde-3-phosphate dehydrogenase A
1.9113	16	1841.91	4.9774e-06	55.011	1353500	5	NFALAMPYLVEQGFSR	W1FR29;W8ZTZ4;P08194;D2TGZ1	glpT	Glycerol-3-phosphate transporter
0.8937	9	993.495	0.00058925	54.982	4643000	10	EGFNGMVIK	W8ZW21;P0AAD6;W1FQC6;D2TIL5	sdaC	Serine transporter
1.4138	13	1282.74	6.7355e-05	54.343	983850	8	VAVGAALLSMPVR	W1FW37;D2TI64;W8ZMW4;P0A940	bamA	Outer membrane protein assembly factor BamA
2.6033	15	1648.75	1.4277e-05	53.3	610520	3	TGDTVNDEDISNTIR	W1FW37;D2TI64;W8ZMW4;P0A940	bamA	Outer membrane protein assembly factor BamA
2.4082	17	2103.03	1.5365e-06	52.862	339530	2	FIQSTLHLDIPEDYQER	W8ZMY7;P30750	metN	Methionine import ATP-binding protein MetN
1.0391	11	972.535	0.0052678	52.247	3661300	2	ATVLATGGAGR	W1FPY6;D2TPC8;W8ZNU7;P0AC41	sdhA	Succinate dehydrogenase flavoprotein subunit
0.98767	9	914.519	0.0046762	51.445	423050000	3	AQGVQLTAK	W8ZQE5;P0A910;D2TS87	ompA	Outer membrane protein A
1.0134	10	1047.53	0.0034778	51.445	4077300	2	GFQSNTIGPK	W1FW37;D2TI64;W8ZMW4;P0A940	bamA	Outer membrane protein assembly factor BamA
0.44851	15	1624.79	0.0011303	50.806	160900	1	GLSSNYGLGTQEMLR	W8ZE21;P31554	lptD	LPS-assembly protein LptD
1.6105	9	1010.49	0.014805	46.001	62694000	3	FIMGSVSDR	W1FR29;W8ZTZ4;P08194;D2TGZ1	glpT	Glycerol-3-phosphate transporter
1.0857	11	1244.64	0.0045237	45.653	3583400	10	LPAAEIDPTYR	W1FR29;W8ZTZ4;P08194	glpT	Glycerol-3-phosphate transporter
1.9904	15	1550.88	0.0012318	45.614	276700	2	GQGIVLNEPSVVAIR	W1FWW1;D2TND1;W9AKS1;P0A9X4	mreB	Rod shape-determining protein MreB
1.2643	8	881.533	0.017607	45.081	359220	1	ILEVPVGR	W1G3Z8;W8ZZ95;D2THA4;P0ABB0	atpA	ATP synthase subunit alpha
0.73733	18	1904.94	0.00019707	44.831	894820	2	NIAIEHSGYSVFAGVGER	W8ZQ80;D2THA6;W1G5T3;P0ABB4	atpD	ATP synthase subunit beta
1.4443	13	1425.75	0.0018716	44.511	2441200	4	LVDIEQVSSTHAK	W1G5Y9;W8ZX46;D2TN92;P0A7Z4	rpoA	DNA-directed RNA polymerase subunit alpha
1.4275	13	1578.77	0.0017558	43.03	569670	3	IFDYLVSSDVEHR	P37749	wbbI	Beta-1,6-galactofuranosyltransferase WbbI
0.96726	9	1085.48	0.0041438	42.599	5693100	4	DASQESFFR	W1FV89	aaeA	p-hydroxybenzoic acid efflux pump subunit AaeA
1.3209	15	1472.82	0.0017287	42.314	330240	1	TAVGQTIQIGSGITK	W8ZE64;W1FSQ3;D2TGN2;P0A9A6	ftsZ	Cell division protein FtsZ
0.94254	8	884.414	0.0087789	41.448	18040000	3	GNGFATYR	P06996;W8ZLC6;W1FSW5;D2TSC9	ompC	Outer membrane protein C
0.89952	13	1253.71	0.0036632	41.242	57260000	5	AGASPALAVQLTR	Q8K203-2;Q8K203	Neil3	Endonuclease 8-like 3
0.74949	10	1170.62	0.022367	40.994	27168000	2	GPQFLHIMTK	W8ZE70;D2TL07;P77488	dxs	1-deoxy-D-xylulose-5-phosphate synthase
1.9686	9	1119.49	0.0036961	40.496	173900000	5	NMSTYVDYK	P06996;W8ZLC6;W1FSW5;D2TSC9	ompC;ompN;yedS	Outer membrane protein C;Outer membrane protein N;Putative outer membrane protein YedS
2.3312	12	1331.65	0.0059387	40.475	292290	1	LTGMVQDAQQNK	W8ZUP4;P09394	glpQ	Glycerophosphoryl diester phosphodiesterase
1.2044	7	860.479	0.03915	40.103	442790	1	SIMIEIR	W1FPY6;D2TPC8;W8ZNU7;P0AC41	sdhA	Succinate dehydrogenase flavoprotein subunit
1.714	10	1168.55	0.009505	39.625	664340	6	NFDDYILGGR	W8ZG61;P07117;D2TT32;W1FSP6	putP	Sodium/proline symporter
2.0692	9	986.54	0.031837	38.75	1800700	0	LAGDLETLR	W1FW37;D2TI64;W8ZMW4;P0A940	bamA	Outer membrane protein assembly factor BamA
0.2319	12	1261.7	0.024998	37.968	13813000	1	YALVVGSDVLAR	W8ZQQ0;D2TTS5;P0A6R0	fabH	3-oxoacyl-[acyl-carrier-protein] synthase 3
1.029	12	1275.68	0.0044342	37.18	293880	2	SDLFNVNAGIVK	W1FV49;W8ZXL2;D2TNF1;P61889	mdh	Malate dehydrogenase
0.96332	14	1525.83	0.010033	36.292	269280	3	VLVCVPVGATQVER	W1FWW1;D2TND1;W9AKS1;P0A9X4	mreB	Rod shape-determining protein MreB
1.3012	32	3659.62	0.0011713	34.387	2040000	2	NYGVVYDVTSWTDVLPEFGGDTYGSDNFMQQR	P06996;W8ZLC6;W1FSW5	ompC	Outer membrane protein C
6.4679	20	2091.02	0.027087	31.41	24583000	1	LSQAQAEQLEQAYQAATGGK	P39393	yjiV	Putative uncharacterized protein YjiV
0.80537	10	1133.61	0.02086	30.612	9810300	4	LFATDEIVAR	P76072	stfR	Side tail fiber protein homolog from lambdoid prophage Rac
2.011	9	1063.64	0.010034	30.564	2064000	15	QPDLIPLLR	W8ZQ84;W1G404;D2THA1;P68699	atpE	ATP synthase subunit c
1.5218	12	1349.77	0.017366	28.903	216380	1	TDVLALPLPQQR	W8ZE58;P17443	murG	UDP-N-acetylglucosamine--N-acetylmuramyl-(pentapeptide) pyrophosphoryl-undecaprenol N-acetylglucosamine transferase
0.7872	20	2264.04	0.014122	27.924	518910	2	AGFEEPMLQNFGSSHDIMVR	W8ZF74;P0AG93	secF	Protein translocase subunit SecF
1.8451	11	1187.63	0.034631	26.707	519530	2	ALADSLMQLAR	W9ABS6;P03023	lacI	Lactose operon repressor
1.0267	15	1448.71	0.036199	26.292	421300	0	EFDAVVIGAGGAGMR	W1FPY6;D2TPC8;W8ZNU7;P0AC41	sdhA	Succinate dehydrogenase flavoprotein subunit
NaN	9	1047.53	0.036202	25.621	0	1	SIENVDMLK	W8ZG61;P07117;D2TT32	putP	Sodium/proline symporter
1.1674	11	1166.7	0.023995	24.254	483390	2	GNQLLPVSLVK	W9ABS6;P03023	lacI	Lactose operon repressor
0.73445	19	1896.96	0.035949	22.626	944280	0	MPPAEGETGGQVLGSQVLK	W8ZF74;P0AG93	secF	Protein translocase subunit SecF
0.81168	14	1597.79	0.038132	18.413	242630	0	VTSNSVMNSFFIPR	P0ABJ1;W8ZNQ1;W1FUT9;D2TL26	cyoA	Cytochrome bo(3) ubiquinol oxidase subunit 2
1.4715	16	1779.94	0.037082	12.377	281710	2	MVVTLIHPIAMDDGLR	W1G3K5;W1G5R6;W8ZZF3;W8ZNV9	tufB;tufA	Elongation factor Tu 2;Elongation factor Tu 1
20.166	7	822.453	0.041085	4.8247	356020	1	GLLPMHR	W1FU43;W8ZMV6;D2TI54;P27249	glnD	Bifunctional uridylyltransferase/uridylyl-removing enzyme;Bifunctional uridylyltransferase/uridylyl-removing enzyme;[Protein-PII] uridylyltransferase;[Protein-PII]-UMP uridylyl-removing enzyme
1.2882	9	1005.51	0.040421	2.9393	3194000	1	MSNLAAMLR	W8ZT65;P76298	flhA	Flagellar biosynthesis protein FlhA
1.6884	8	888.42	0.041259	2.5337	306150	1	MTQPMPGK	W8ZZD9;P0AG00	wzzE	Lipopolysaccharide biosynthesis protein WzzE
