# Supplementary material for: Folding of a bacterial integral outer membrane protein is initiated in the periplasm
Source: Nat Commun. 2017 Nov 3;8:1309. doi: 10.1038/s41467-017-01246-4 (PMC5670179; doi:10.1038/s41467-017-01246-4)
Supplement: Supplementary file 5 — Supplementary Dataset 2 [file 41467_2017_1246_MOESM5_ESM.xlsx]

## Sheet: pgsendout.txt
Ratio H/L	Score	Intensity	Razor + unique peptides	Protein IDs	Majority protein IDs	Protein names	Gene names
#!{Type}E	N	N	N	T	T	T	T
0.21055	323.31	676570000	18	CON__P04264	CON__P04264
0.25875	323.31	132470000	11	CON__P13645;CON__P02535-1;CON__P08730-1;CON__Q7Z3Z0;CON__Q148H6;CON__Q7Z3Y7;CON__Q2M2I5	CON__P13645
0.14218	323.31	61331000	13	CON__P35527	CON__P35527
5.334	323.31	809710000	2	HBPROTEINXXX;W8ZQL2	HBPROTEINXXX;W8ZQL2
1.0711	323.31	1828100000	9	P02931;D2TS66	P02931	Outer membrane protein F	ompF
1.1554	323.31	960870000	13	P06996;W8ZLC6;W1FSW5;D2TSC9;D2TJB4;W1G4U3;W8ZR96;D2TK68;W1G708;D2TNV1;P21420;P77747;P76335	P06996;W8ZLC6	Outer membrane protein C	ompC
1.2531	323.31	1326700000	11	P0A910;D2TS87	P0A910;D2TS87	Outer membrane protein A	ompA
0.37258	279.12	133990000	14	CON__P35908;CON__Q5XKE5;CON__Q3TTY5;CON__REFSEQ:XP_932229;CON__P07744;CON__P19013;CON__Q01546	CON__P35908
0.14497	227.42	72244000	10	CON__P13647	CON__P13647
0.12152	200.15	20111000	7	CON__P02533;CON__Q6IFX2;CON__Q61782	CON__P02533
0.67886	190.19	235320000	3	CON__P00761	CON__P00761
0.12206	173.11	13939000	3	CON__P08779;CON__Q9Z2K1;CON__Q3ZAW8	CON__P08779
0.072093	67.54	31458000	5	CON__P48668;CON__P04259	CON__P48668;CON__P04259
NaN	61.5	0	1	W9ADK8	W9ADK8
0.080317	52.499	6666100	4	CON__Q04695;CON__Q9QWL7;CON__P08727;CON__P19001;CON__A2A4G1	CON__Q04695;CON__Q9QWL7
1.2512	42.439	7603200	3	W8ZG61;P07117;D2TT32;W1FYF1;W1FSP6	W8ZG61;P07117;D2TT32	Sodium/proline symporter	putP
1.3223	40.595	69736000	5	W1FR29;W8ZTZ4;P08194;D2TGZ1	W1FR29;W8ZTZ4;P08194;D2TGZ1	Glycerol-3-phosphate transporter	glpT
1.7104	40.414	7874500	5	W1FW37;D2TI64;W8ZMW4;P0A940	W1FW37;D2TI64;W8ZMW4;P0A940	Outer membrane protein assembly factor BamA	bamA
0.50836	40.054	8338200	4	P07830	P07830
1.4566	36.962	6495100	3	W8ZIP9;P0A9B2;W1FZS1;D2TUI4;Q9ESV6	W8ZIP9;P0A9B2;W1FZS1	Glyceraldehyde-3-phosphate dehydrogenase A;Glyceraldehyde-3-phosphate dehydrogenase	gapA
0.42196	34.056	19772000	4	P0ABJ1;W8ZNQ1;W1FUT9;D2TL26	P0ABJ1;W8ZNQ1;W1FUT9;D2TL26	Cytochrome bo(3) ubiquinol oxidase subunit 2	cyoA
0.092615	31.998	3881400	2	CON__Q5D862	CON__Q5D862
6.8233	31.011	1291200	3	W8ZTI5	W8ZTI5
1.48	28.186	1570000	3	W1FWW1;D2TND1;W9AKS1;P0A9X4	W1FWW1;D2TND1;W9AKS1;P0A9X4	Rod shape-determining protein MreB	mreB
1.3814	26.423	2468700	3	W9ABS6;P03023	W9ABS6;P03023	Lactose operon repressor	lacI
2.2388	18.612	1339300	2	W8ZUP4;P09394;W1FSL9;D2TGZ0	W8ZUP4;P09394;W1FSL9;D2TGZ0	Glycerophosphoryl diester phosphodiesterase	glpQ
0.78039	18.469	3191600	2	W8ZQ80;D2THA6;W1G5T3;P0ABB4	W8ZQ80;D2THA6;W1G5T3;P0ABB4	ATP synthase subunit beta	atpD
1.4265	17.318	5777700	2	W8ZIS2;P69797;W1G2K2;D2TM33	W8ZIS2;P69797;W1G2K2;D2TM33	PTS system mannose-specific EIIAB component;Mannose-specific phosphotransferase enzyme IIA component;Mannose-specific phosphotransferase enzyme IIB component	manX
1.0391	17.127	4525400	3	W1FPY6;D2TPC8;W8ZNU7;P0AC41	W1FPY6;D2TPC8;W8ZNU7;P0AC41	Succinate dehydrogenase flavoprotein subunit	sdhA
NaN	16.576	353120	1	W8ZMD1;P0AEU7	W8ZMD1;P0AEU7	Chaperone protein Skp	skp
0.9023	15.272	5094000	2	W8ZW21;P0AAD6;W1FQC6;D2TIL5	W8ZW21;P0AAD6;W1FQC6;D2TIL5	Serine transporter	sdaC
0.74904	15.251	1876900	2	W8ZE21;P31554;W1FT65;D2TGF9	W8ZE21;P31554;W1FT65;D2TGF9	LPS-assembly protein LptD	lptD
NaN	15.041	493540	1	W1FX31;D2TV16;P0ABI4	W1FX31;D2TV16;P0ABI4	Magnesium transport protein CorA	corA
0.81648	14.113	2280200	1	W9ACQ3;P0AFG6	W9ACQ3;P0AFG6	Dihydrolipoyllysine-residue succinyltransferase component of 2-oxoglutarate dehydrogenase complex	sucB
0.75274	11.294	1463200	2	W8ZF74;P0AG93	W8ZF74;P0AG93	Protein translocase subunit SecF	secF
NaN	10.799	720280	1	P31025	P31025	Lipocalin-1	LCN1
NaN	9.8135	339530	1	W8ZMY7;P30750	W8ZMY7;P30750	Methionine import ATP-binding protein MetN	metN
NaN	9.2506	651760	1	W8ZMK2;D2TLF9;W1FYD5;P0A7G6	W8ZMK2;D2TLF9;W1FYD5;P0A7G6	Protein RecA	recA
NaN	8.3218	126050	1	W8ZMB7;P0C0V0	W8ZMB7;P0C0V0	Periplasmic serine endoprotease DegP	degP
NaN	8.2709	310970	1	W1FZ87;D2TN39;W9ANX5;P0AAE0	W1FZ87;D2TN39;W9ANX5;P0AAE0	D-serine/D-alanine/glycine transporter	cycA
2.3391	8.1536	1060300	1	W8ZQE5	W8ZQE5
NaN	8.0455	3278400	1	W8ZDD4;W1FSG7;D2TI57;P0A6P1	W8ZDD4;W1FSG7;D2TI57;P0A6P1	Elongation factor Ts	tsf
NaN	7.8773	270020	1	CON__Q8N1N4-2;CON__Q7RTT2	CON__Q8N1N4-2;CON__Q7RTT2
NaN	7.6773	38589000	1	W9AGZ1	W9AGZ1
NaN	7.42	567350	1	W8ZPM1	W8ZPM1
NaN	6.7623	330240	1	W8ZE64;W1FSQ3;D2TGN2;P0A9A6	W8ZE64;W1FSQ3;D2TGN2;P0A9A6	Cell division protein FtsZ	ftsZ
NaN	6.7555	569670	1	P37749	P37749	Beta-1,6-galactofuranosyltransferase WbbI	wbbI
NaN	6.7278	2441200	1	W1G5Y9;W8ZX46;D2TN92;P0A7Z4	W1G5Y9;W8ZX46;D2TN92;P0A7Z4	DNA-directed RNA polymerase subunit alpha	rpoA
NaN	6.6742	16964000	1	CON__P02538;CON__O95678;CON__Q8VED5;CON__P12035	CON__P02538
NaN	6.4361	57260000	1	Q8K203-2;Q8K203	Q8K203-2;Q8K203	Endonuclease 8-like 3	Neil3
NaN	6.3826	5693100	1	W1FV89	W1FV89	p-hydroxybenzoic acid efflux pump subunit AaeA	aaeA
NaN	6.3532	293880	1	W1FV49;W8ZXL2;D2TNF1;P61889	W1FV49;W8ZXL2;D2TNF1;P61889	Malate dehydrogenase	mdh
NaN	5.9985	2064000	1	W8ZQ84;W1G404;D2THA1;P68699	W8ZQ84;W1G404;D2THA1;P68699	ATP synthase subunit c	atpE
NaN	5.9784	425030	1	W1FTZ0	W1FTZ0
NaN	5.7603	216380	1	W8ZE58;P17443	W8ZE58;P17443	UDP-N-acetylglucosamine--N-acetylmuramyl-(pentapeptide) pyrophosphoryl-undecaprenol N-acetylglucosamine transferase	murG
NaN	5.7543	359220	1	W1G3Z8;W8ZZ95;D2THA4;P0ABB0	W1G3Z8;W8ZZ95;D2THA4;P0ABB0	ATP synthase subunit alpha	atpA
NaN	5.7481	1288400	1	CON__Q6IFZ6;CON__Q7Z794	CON__Q6IFZ6;CON__Q7Z794
NaN	5.747	1541300	1	P03747	P03747
NaN	5.6807	9810300	1	P76072	P76072	Side tail fiber protein homolog from lambdoid prophage Rac	stfR
NaN	5.6504	27168000	1	W8ZE70;D2TL07;P77488	W8ZE70;D2TL07;P77488	1-deoxy-D-xylulose-5-phosphate synthase	dxs
NaN	5.6309	55171000	1	P31970	P31970
NaN	5.6266	324820	1	CON__O43790;CON__Q6NT21;CON__P78385;CON__Q14533;CON__P78386;CON__Q9NSB4;CON__Q9NSB2;CON__Q6ISB0	CON__O43790;CON__Q6NT21;CON__P78385;CON__Q14533;CON__P78386;CON__Q9NSB4;CON__Q9NSB2;CON__Q6ISB0
NaN	5.6171	1600500	1	D2TMD9	D2TMD9
NaN	5.6021	13813000	1	W8ZQQ0;D2TTS5;P0A6R0	W8ZQQ0;D2TTS5;P0A6R0	3-oxoacyl-[acyl-carrier-protein] synthase 3	fabH
NaN	5.5866	275790	1	CON__ENSEMBL:ENSP00000377550;CON__P13646-1	CON__ENSEMBL:ENSP00000377550;CON__P13646-1
NaN	5.5672	24583000	1	P39393	P39393	Putative uncharacterized protein YjiV	yjiV

## Sheet: Analysis
Supplementary Data 2. Proteins identified in analysis of 36-40 kD polypeptides by mass spectrometry
Ratio H/L	Score	Intensity	Razor + unique peptides	Majority protein IDs	Gene names	Protein names
(=Ratio +UV/-UV)
5.334	323.31	809710000	2	W8ZQL2	upaG	UpaG
1.0711	323.31	1828100000	9	P02931	ompF	Outer membrane protein F
1.1554	323.31	960870000	13	P06996;W8ZLC6	ompC	Outer membrane protein C
1.2531	323.31	1326700000	11	P0A910;D2TS87	ompA	Outer membrane protein A
1.2512	42.439	7603200	3	W8ZG61;P07117;D2TT32	putP	Sodium/proline symporter
1.3223	40.595	69736000	5	W1FR29;W8ZTZ4;P08194;D2TGZ1	glpT	Glycerol-3-phosphate transporter
1.7104	40.414	7874500	5	W1FW37;D2TI64;W8ZMW4;P0A940	bamA	Outer membrane protein assembly factor BamA
1.4566	36.962	6495100	3	W8ZIP9;P0A9B2;W1FZS1	gapA	Glyceraldehyde-3-phosphate dehydrogenase A;Glyceraldehyde-3-phosphate dehydrogenase
0.42196	34.056	19772000	4	P0ABJ1;W8ZNQ1;W1FUT9;D2TL26	cyoA	Cytochrome bo(3) ubiquinol oxidase subunit 2
1.48	28.186	1570000	3	W1FWW1;D2TND1;W9AKS1;P0A9X4	mreB	Rod shape-determining protein MreB
1.3814	26.423	2468700	3	W9ABS6;P03023	lacI	Lactose operon repressor
2.2388	18.612	1339300	2	W8ZUP4;P09394;W1FSL9;D2TGZ0	glpQ	Glycerophosphoryl diester phosphodiesterase
0.78039	18.469	3191600	2	W8ZQ80;D2THA6;W1G5T3;P0ABB4	atpD	ATP synthase subunit beta
1.4265	17.318	5777700	2	W8ZIS2;P69797;W1G2K2;D2TM33	manX	PTS system mannose-specific EIIAB component;Mannose-specific phosphotransferase enzyme IIA component;Mannose-specific phosphotransferase enzyme IIB component
1.0391	17.127	4525400	3	W1FPY6;D2TPC8;W8ZNU7;P0AC41	sdhA	Succinate dehydrogenase flavoprotein subunit
NaN	16.576	353120	1	W8ZMD1;P0AEU7	skp	Chaperone protein Skp
0.9023	15.272	5094000	2	W8ZW21;P0AAD6;W1FQC6;D2TIL5	sdaC	Serine transporter
0.74904	15.251	1876900	2	W8ZE21;P31554;W1FT65;D2TGF9	lptD	LPS-assembly protein LptD
NaN	15.041	493540	1	W1FX31;D2TV16;P0ABI4	corA	Magnesium transport protein CorA
0.81648	14.113	2280200	1	W9ACQ3;P0AFG6	sucB	Dihydrolipoyllysine-residue succinyltransferase component of 2-oxoglutarate dehydrogenase complex
0.75274	11.294	1463200	2	W8ZF74;P0AG93	secF	Protein translocase subunit SecF
NaN	10.799	720280	1	P31025	LCN1	Lipocalin-1
NaN	9.8135	339530	1	W8ZMY7;P30750	metN	Methionine import ATP-binding protein MetN
NaN	9.2506	651760	1	W8ZMK2;D2TLF9;W1FYD5;P0A7G6	recA	Protein RecA
NaN	8.3218	126050	1	W8ZMB7;P0C0V0	degP	Periplasmic serine endoprotease DegP
NaN	8.2709	310970	1	W1FZ87;D2TN39;W9ANX5;P0AAE0	cycA	D-serine/D-alanine/glycine transporter
NaN	8.0455	3278400	1	W8ZDD4;W1FSG7;D2TI57;P0A6P1	tsf	Elongation factor Ts
NaN	6.7623	330240	1	W8ZE64;W1FSQ3;D2TGN2;P0A9A6	ftsZ	Cell division protein FtsZ
NaN	6.7555	569670	1	P37749	wbbI	Beta-1,6-galactofuranosyltransferase WbbI
NaN	6.7278	2441200	1	W1G5Y9;W8ZX46;D2TN92;P0A7Z4	rpoA	DNA-directed RNA polymerase subunit alpha
NaN	6.4361	57260000	1	Q8K203-2;Q8K203	Neil3	Endonuclease 8-like 3
NaN	6.3826	5693100	1	W1FV89	aaeA	p-hydroxybenzoic acid efflux pump subunit AaeA
NaN	6.3532	293880	1	W1FV49;W8ZXL2;D2TNF1;P61889	mdh	Malate dehydrogenase
NaN	5.9985	2064000	1	W8ZQ84;W1G404;D2THA1;P68699	atpE	ATP synthase subunit c
NaN	5.7603	216380	1	W8ZE58;P17443	murG	UDP-N-acetylglucosamine--N-acetylmuramyl-(pentapeptide) pyrophosphoryl-undecaprenol N-acetylglucosamine transferase
NaN	5.7543	359220	1	W1G3Z8;W8ZZ95;D2THA4;P0ABB0	atpA	ATP synthase subunit alpha
NaN	5.6807	9810300	1	P76072	stfR	Side tail fiber protein homolog from lambdoid prophage Rac
NaN	5.6504	27168000	1	W8ZE70;D2TL07;P77488	dxs	1-deoxy-D-xylulose-5-phosphate synthase
NaN	5.6021	13813000	1	W8ZQQ0;D2TTS5;P0A6R0	fabH	3-oxoacyl-[acyl-carrier-protein] synthase 3
NaN	5.5672	24583000	1	P39393	yjiV	Putative uncharacterized protein YjiV
